# Supplementary material for: Characterization of the Bacteriome of Culicoides reevesi from Chihuahua, Northern Mexico: Symbiotic and Pathogenic Associations
Source: Insects. 2026 Jan 1;17(1):52. doi: 10.3390/insects17010052 (PMC12841952; doi:10.3390/insects17010052)
Supplement: Supplementary file 1 [file insects-17-00052-s001.zip]

Archive with 3 entries (3 files):
- Diversity metrics - Alpha and Beta (Tables S2-S3).xlsx
- Supplementary Material C reevesi bacteriome.pdf
- Unclassified Fractions (Table S1).xlsx
