# Supplementary material for: Characterization of the Bacteriome of Culicoides reevesi from Chihuahua, Northern Mexico: Symbiotic and Pathogenic Associations
Source: Insects. 2026 Jan 1;17(1):52. doi: 10.3390/insects17010052 (PMC12841952; doi:10.3390/insects17010052)
Supplement: Supplementary file 1 [file insects-17-00052-s001.zip › Diversity metrics - Alpha and Beta (Tables S2-S3).xlsx]

## Sheet: Alpha-Diversity Indexes (Pools)
Sample_ID	Observed_Features	Chao1	Shannon	Simpson
1EL	39	47	3.2749	0.950679
2EL	28	28.1667	3.04942	0.941286
3EL	46	64.0625	3.17648	0.934032
5EL	27	37.125	2.51366	0.885455
Table S2. Alpha-diversity indices per pool (Observed, Chao1, Shannon, Simpson).

## Sheet: Bray-Curtis Matrix (Pools)
Sample_ID	1EL	2EL	3EL	5EL
1EL	0	0.944882	0.913386	0.874016
2EL	0.944882	0	0.96063	0.933071
3EL	0.913386	0.96063	0	0.775591
5EL	0.874016	0.933071	0.775591	0
Table S3. Bray–Curtis dissimilarity matrix.

## Sheet: PCoA Coord (Pools)
Sample_ID	PCo1	PCo2
1EL	-0.0236756	0.559665
2EL	-0.566539	-0.212268
3EL	0.334534	-0.230614
5EL	0.25568	-0.116783

## Sheet: PCoA variance ratio
Axis	Explained_variance_ratio
PCo1	0.408364
PCo2	0.348021
