# Supplementary material for: Characterization of the Bacteriome of Culicoides reevesi from Chihuahua, Northern Mexico: Symbiotic and Pathogenic Associations
Source: Insects. 2026 Jan 1;17(1):52. doi: 10.3390/insects17010052 (PMC12841952; doi:10.3390/insects17010052)
Supplement: Supplementary file 1 [file insects-17-00052-s001.zip › Unclassified Fractions (Table S1).xlsx]

## Sheet: Unclassified Reads Global
Rank	Percent_Reads_Unclassified
Phylum	0.592014
Class	0.592014
Order	72.7674
Family	79.3551
Genus	89.5579

## Sheet: Unclassified ASVs Global
Rank	Percent_ASVs_Unclassified
Phylum	0.952381
Class	0.952381
Order	40.9524
Family	46.6667
Genus	69.5238

## Sheet: Unclassified Reads per Samples
Sample_ID	Phylum	Class	Order	Family	Genus
1EL	0.236967	0.236967	34.0047	39.455	69.0758
2EL	1.1811	1.1811	74.4094	74.4094	83.8583
3EL	0.804403	0.804403	75.5715	82.3666	90.2625
5EL	0.188947	0.188947	81.7667	89.1356	96.8351

## Sheet: Unclassified ASVs per Samples
Sample_ID	Phylum	Class	Order	Family	Genus
1EL	2.33	2.33	34.88	41.86	67.44
2EL	3.57	3.57	67.86	67.86	78.57
3EL	1.56	1.56	42.19	48.44	62.5
5EL	2.56	2.56	38.46	43.59	69.23
